# Supplementary material for: A2A Adenosine Receptor Antagonists: Are Triazolotriazine and Purine Scaffolds Interchangeable?
Source: Molecules. 2022 Apr 7;27(8):2386. doi: 10.3390/molecules27082386 (PMC9032385; doi:10.3390/molecules27082386)
Supplement: Supplementary file 1 [file molecules-27-02386-s001.zip]

Archive with 1 entries (1 files):
- molecules-1652445-supplementary.pdf
